# Supplementary material for: White-Light-Emitting Supramolecular Polymer Gel Based on β-CD and NDI Host-Guest Inclusion Complex
Source: Polymers (Basel). 2021 Aug 17;13(16):2762. doi: 10.3390/polym13162762 (PMC8400613; doi:10.3390/polym13162762)
Supplement: Supplementary file 1 [file polymers-13-02762-s001.zip]

Archive with 1 entries (1 files):
- polymers-1301756-supplementary.pdf
